# Supplementary material for: Using Sandwiched Silicon/Reduced Graphene Oxide Composites with Dual Hybridization for Their Stable Lithium Storage Properties
Source: Molecules. 2024 May 7;29(10):2178. doi: 10.3390/molecules29102178 (PMC11124151; doi:10.3390/molecules29102178)
Supplement: Supplementary file 1 [file molecules-29-02178-s001.zip]

Archive with 1 entries (1 files):
- molecules-2933007-supplementary.pdf
